# Supplementary material for: ﻿Four new species of Phanerochaete (Polyporales, Basidiomycota) from China
Source: MycoKeys. 2024 Dec 3;111:41–64. doi: 10.3897/mycokeys.111.133093 (PMC11632354; doi:10.3897/mycokeys.111.133093)
Supplement: XML Treatment for Phanerochaete castanea [file mycokeys.111.133093-treatment1.xml]

<!DOCTYPE tp:taxon-treatment
  PUBLIC "-//TaxonX//DTD Taxonomic Treatment Publishing DTD v0 20100105//EN" "tax-treatment-NSO.dtd">
<tp:taxon-treatment xmlns:tp="http://www.plazi.org/taxpub"><tp:treatment-meta><kwd-group><label>Taxon classification</label><kwd>
                <named-content content-type="kingdom">Fungi</named-content>
              </kwd><kwd>
                <named-content content-type="order">Polyporales</named-content>
              </kwd><kwd>
                <named-content content-type="family">Phanerochaetaceae</named-content>
              </kwd></kwd-group><mixed-citation publication-type="journal"><person-group><name><surname>Luo</surname><given-names>Kai-Yue</given-names></name><name><surname>Zhang</surname><given-names>Xin</given-names></name><name><surname>Dai</surname><given-names>Yu-Cheng</given-names></name><name><surname>Yuan</surname><given-names>Yuan</given-names></name></person-group><article-title>﻿Four new species of <italic><tp:taxon-name><tp:taxon-name-part taxon-name-part-type="genus" reg="Phanerochaete">Phanerochaete</tp:taxon-name-part></tp:taxon-name></italic> (<tp:taxon-name><tp:taxon-name-part taxon-name-part-type="order">Polyporales</tp:taxon-name-part></tp:taxon-name>, <tp:taxon-name><tp:taxon-name-part taxon-name-part-type="phylum">Basidiomycota</tp:taxon-name-part></tp:taxon-name>) from China</article-title><source>MycoKeys</source><day>03</day><month>12</month><year>2024</year><volume>111</volume><fpage>41</fpage><lpage>64</lpage><pub-id pub-id-type="doi">10.3897/mycokeys.111.133093</pub-id></mixed-citation></tp:treatment-meta><tp:nomenclature><label>﻿</label><tp:taxon-name>
              <object-id xmlns:xlink="http://www.w3.org/1999/xlink" content-type="arpha" xlink:type="simple">4D789954-CD4F-5BF3-BEB2-1B322FC4E966</object-id>
              <tp:taxon-name-part taxon-name-part-type="genus" reg="Phanerochaete">Phanerochaete</tp:taxon-name-part>
              <tp:taxon-name-part taxon-name-part-type="species" reg="castanea">castanea</tp:taxon-name-part>
              <object-id xmlns:xlink="http://www.w3.org/1999/xlink" content-type="mycobank" xlink:type="simple">854762</object-id>
            </tp:taxon-name><tp:taxon-authority>K.Y. Luo, Yuan Yuan, Y.C. Dai &amp; Xin Zhang</tp:taxon-authority><tp:taxon-status xmlns:xlink="http://www.w3.org/1999/xlink" xlink:type="simple">sp. nov.</tp:taxon-status><xref ref-type="fig" rid="F2">Figs 2</xref><xref ref-type="fig" rid="F3">, 3</xref></tp:nomenclature><tp:treatment-sec sec-type="Holotype" id="SECID0EGLCI"><title>Holotype.</title><p>China • Zhejiang Province, Jinhua, Wuyi County, Niutoushan Forest Park; on a rotten bamboo; 17.VI.2023; Y.C. Dai 24915 (BJFC042468).</p><fig id="F2" position="float" orientation="portrait"><object-id xmlns:xlink="http://www.w3.org/1999/xlink" content-type="doi" xlink:type="simple">10.3897/mycokeys.111.133093.figure2</object-id><object-id xmlns:xlink="http://www.w3.org/1999/xlink" content-type="arpha" xlink:type="simple">D181B691-3040-5279-8120-5B56380507BB</object-id><label>Figure 2.</label><caption><p>Basidiomata of <italic><tp:taxon-name><tp:taxon-name-part taxon-name-part-type="genus" reg="Phanerochaete">Phanerochaete</tp:taxon-name-part><tp:taxon-name-part taxon-name-part-type="species" reg="castanea">castanea</tp:taxon-name-part></tp:taxon-name></italic> (Holotype, Dai 24915). Scale bar: 0.5 cm.</p></caption><graphic xmlns:xlink="http://www.w3.org/1999/xlink" xlink:href="mycokeys-111-041-g002.jpg" position="float" orientation="portrait" xlink:type="simple" id="oo_1189375.jpg"><uri content-type="original_file" xlink:type="simple">https://binary.pensoft.net/fig/1189375</uri></graphic></fig></tp:treatment-sec><tp:treatment-sec sec-type="etymology" id="SECID0EDMCI"><title>Etymology.</title><p><italic><tp:taxon-name><tp:taxon-name-part taxon-name-part-type="genus" reg="Castanea">Castanea</tp:taxon-name-part></tp:taxon-name></italic> (Lat.) refers to the colour of new species’ basidiomata turning reddish brown in <abbrev xmlns:xlink="http://www.w3.org/1999/xlink" xlink:title="5% potassium hydroxide" id="ABBRID0EQMCI" xlink:type="simple">KOH</abbrev>.</p><fig id="F3" position="float" orientation="portrait"><object-id xmlns:xlink="http://www.w3.org/1999/xlink" content-type="doi" xlink:type="simple">10.3897/mycokeys.111.133093.figure3</object-id><object-id xmlns:xlink="http://www.w3.org/1999/xlink" content-type="arpha" xlink:type="simple">2BA2036F-2352-5549-BA6E-BBFC257C3D42</object-id><label>Figure 3.</label><caption><p>Microscopic structures of <italic><tp:taxon-name><tp:taxon-name-part taxon-name-part-type="genus" reg="Phanerochaete">Phanerochaete</tp:taxon-name-part><tp:taxon-name-part taxon-name-part-type="species" reg="castanea">castanea</tp:taxon-name-part></tp:taxon-name></italic> (Holotype, Dai 24915) <bold>a</bold> basidiospores <bold>b</bold> cystidia <bold>c</bold> basidia and basidioles <bold>d</bold> vertical section of the subiculum <bold>e</bold> vertical section of the hymenium and subhymenium.</p></caption><graphic xmlns:xlink="http://www.w3.org/1999/xlink" xlink:href="mycokeys-111-041-g003.jpg" position="float" orientation="portrait" xlink:type="simple" id="oo_1189376.jpg"><uri content-type="original_file" xlink:type="simple">https://binary.pensoft.net/fig/1189376</uri></graphic></fig></tp:treatment-sec><tp:treatment-sec sec-type="description" id="SECID0EWNCI"><title>Description.</title><p>Basidiomata annual, resupinate, adnate, soft coriaceous, without odor and taste when fresh, detachable from substrate, up to 2 cm long, 1.5 cm wide, 100–200 µm thick. Hymenial surface smooth, whitish to yellowish when fresh, yellowish brown upon drying, becoming reddish brown in <abbrev xmlns:xlink="http://www.w3.org/1999/xlink" xlink:title="5% potassium hydroxide" id="ABBRID0E3NCI" xlink:type="simple">KOH</abbrev>. Sterile margins paler than hymenial surface, thinning out, usually with whitish rhizomorphs, up to 0.2 cm.</p><p>Hyphal system monomitic, generative hyphae mostly simple septate, occasionally with clamp connections, <abbrev xmlns:xlink="http://www.w3.org/1999/xlink" xlink:title="Melzer’s reagent" id="ABBRID0ECOCI" xlink:type="simple">IKI</abbrev>–, <abbrev xmlns:xlink="http://www.w3.org/1999/xlink" xlink:title="Cotton Blue" id="ABBRID0EGOCI" xlink:type="simple">CB</abbrev>–; tissue unchanged in <abbrev xmlns:xlink="http://www.w3.org/1999/xlink" xlink:title="5% potassium hydroxide" id="ABBRID0EKOCI" xlink:type="simple">KOH</abbrev>.</p><p>Subicular hyphae hyaline, thick-walled, up to 0.1 µm thick, simple septate, occasionally bearing clamp connections, occasionally branched, parallel to interwoven, 3–5 µm in diameter. Subhymenial hyphae hyaline, thick-walled, clampless, 1.5–3 µm in diameter.</p><p>Cystidia mostly subulate with a blunt or acute apex, 45–60 × 6–8 µm, hyaline, thick-walled, up to 0.1 µm thick, with a simple septum at the base, mostly encrusted with crystal granules at apical part, some with smooth apex, projecting up to 15 µm above the hymenial layer; cystidioles absent. Basidia clavate, with four sterigmata and a basal simple septum, 19–27 × 3–5.5 µm; basidioles of similar shape to basidia, but smaller.</p><p>Basidiospores ellipsoid, hyaline, thin-walled, smooth, usually with one or two medium guttules, <abbrev xmlns:xlink="http://www.w3.org/1999/xlink" xlink:title="Melzer’s reagent" id="ABBRID0ESOCI" xlink:type="simple">IKI</abbrev>–, <abbrev xmlns:xlink="http://www.w3.org/1999/xlink" xlink:title="Cotton Blue" id="ABBRID0EWOCI" xlink:type="simple">CB</abbrev>–, (3.7–)3.9–5.1(–5.2) × (2.2–)2.3–3.1 µm, L = 4.45 μm, W = 2.66 μm, Q = 1.67–1.68 (n=60/2).</p></tp:treatment-sec><tp:treatment-sec sec-type="Type of rot" id="SECID0E1OCI"><title>Type of rot.</title><p>White rot.</p></tp:treatment-sec><tp:treatment-sec sec-type="Additional specimen examined (paratype)" id="SECID0E6OCI"><title>Additional specimen examined (paratype).</title><p>China • Zhejiang Province, Jinhua, Wuyi County, Niutoushan Forest Park; on a rotten angiosperm wood; 17.VI.2023; Y.C. Dai 24916 (BJFC042469).</p></tp:treatment-sec></tp:taxon-treatment>
