# Supplementary material for: ﻿Four new species of Phanerochaete (Polyporales, Basidiomycota) from China
Source: MycoKeys. 2024 Dec 3;111:41–64. doi: 10.3897/mycokeys.111.133093 (PMC11632354; doi:10.3897/mycokeys.111.133093)
Supplement: XML Treatment for Phanerochaete citrinoalba [file mycokeys.111.133093-treatment2.xml]

<!DOCTYPE tp:taxon-treatment
  PUBLIC "-//TaxonX//DTD Taxonomic Treatment Publishing DTD v0 20100105//EN" "tax-treatment-NSO.dtd">
<tp:taxon-treatment xmlns:tp="http://www.plazi.org/taxpub"><tp:treatment-meta><kwd-group><label>Taxon classification</label><kwd>
                <named-content content-type="kingdom">Fungi</named-content>
              </kwd><kwd>
                <named-content content-type="order">Polyporales</named-content>
              </kwd><kwd>
                <named-content content-type="family">Phanerochaetaceae</named-content>
              </kwd></kwd-group><mixed-citation publication-type="journal"><person-group><name><surname>Luo</surname><given-names>Kai-Yue</given-names></name><name><surname>Zhang</surname><given-names>Xin</given-names></name><name><surname>Dai</surname><given-names>Yu-Cheng</given-names></name><name><surname>Yuan</surname><given-names>Yuan</given-names></name></person-group><article-title>﻿Four new species of <italic><tp:taxon-name><tp:taxon-name-part taxon-name-part-type="genus" reg="Phanerochaete">Phanerochaete</tp:taxon-name-part></tp:taxon-name></italic> (<tp:taxon-name><tp:taxon-name-part taxon-name-part-type="order">Polyporales</tp:taxon-name-part></tp:taxon-name>, <tp:taxon-name><tp:taxon-name-part taxon-name-part-type="phylum">Basidiomycota</tp:taxon-name-part></tp:taxon-name>) from China</article-title><source>MycoKeys</source><day>03</day><month>12</month><year>2024</year><volume>111</volume><fpage>41</fpage><lpage>64</lpage><pub-id pub-id-type="doi">10.3897/mycokeys.111.133093</pub-id></mixed-citation></tp:treatment-meta><tp:nomenclature><label>﻿</label><tp:taxon-name>
              <object-id xmlns:xlink="http://www.w3.org/1999/xlink" content-type="arpha" xlink:type="simple">8FC94ED8-1F57-5518-88C1-9D2D7CEB83CE</object-id>
              <tp:taxon-name-part taxon-name-part-type="genus" reg="Phanerochaete">Phanerochaete</tp:taxon-name-part>
              <tp:taxon-name-part taxon-name-part-type="species" reg="citrinoalba">citrinoalba</tp:taxon-name-part>
              <object-id xmlns:xlink="http://www.w3.org/1999/xlink" content-type="mycobank" xlink:type="simple">854772</object-id>
            </tp:taxon-name><tp:taxon-authority>K.Y. Luo, Yuan Yuan, Y.C. Dai &amp; Xin Zhang</tp:taxon-authority><tp:taxon-status xmlns:xlink="http://www.w3.org/1999/xlink" xlink:type="simple">sp. nov.</tp:taxon-status><xref ref-type="fig" rid="F4">Figs 4</xref><xref ref-type="fig" rid="F5">, 5</xref></tp:nomenclature><tp:treatment-sec sec-type="Holotype" id="SECID0EWQCI"><title>Holotype.</title><p>China • Xizang Autonomous Region, Nyingchi, Sejila Mountain; on dead bamboo; 23.X.2023; Dai 26584 (BJFC044134).</p><fig id="F4" position="float" orientation="portrait"><object-id xmlns:xlink="http://www.w3.org/1999/xlink" content-type="doi" xlink:type="simple">10.3897/mycokeys.111.133093.figure4</object-id><object-id xmlns:xlink="http://www.w3.org/1999/xlink" content-type="arpha" xlink:type="simple">E3B50B15-EB9F-5DD2-8FF4-08DC984E8774</object-id><label>Figure 4.</label><caption><p>Basidiomata of <italic><tp:taxon-name><tp:taxon-name-part taxon-name-part-type="genus" reg="Phanerochaete">Phanerochaete</tp:taxon-name-part><tp:taxon-name-part taxon-name-part-type="species" reg="citrinoalba">citrinoalba</tp:taxon-name-part></tp:taxon-name></italic> (Holotype, Dai 26584). Scale bar: 1 cm.</p></caption><graphic xmlns:xlink="http://www.w3.org/1999/xlink" xlink:href="mycokeys-111-041-g004.jpg" position="float" orientation="portrait" xlink:type="simple" id="oo_1189377.jpg"><uri content-type="original_file" xlink:type="simple">https://binary.pensoft.net/fig/1189377</uri></graphic></fig></tp:treatment-sec><tp:treatment-sec sec-type="etymology" id="SECID0ETRCI"><title>Etymology.</title><p><italic>Citrinoalba</italic> (Lat.) refers to the species having yellowish to whitish rhizomorphs.</p><fig id="F5" position="float" orientation="portrait"><object-id xmlns:xlink="http://www.w3.org/1999/xlink" content-type="doi" xlink:type="simple">10.3897/mycokeys.111.133093.figure5</object-id><object-id xmlns:xlink="http://www.w3.org/1999/xlink" content-type="arpha" xlink:type="simple">00FAC513-D288-5B04-9DA8-1E651090C8AE</object-id><label>Figure 5.</label><caption><p>Microscopic structures of <italic><tp:taxon-name><tp:taxon-name-part taxon-name-part-type="genus" reg="Phanerochaete">Phanerochaete</tp:taxon-name-part><tp:taxon-name-part taxon-name-part-type="species" reg="citrinoalba">citrinoalba</tp:taxon-name-part></tp:taxon-name></italic> (Holotype, Dai 26584) <bold>a</bold> basidiospores <bold>b</bold> basidia and basidioles <bold>c</bold> vertical section of the subiculum <bold>d</bold> vertical section of the hymenium and subhymenium.</p></caption><graphic xmlns:xlink="http://www.w3.org/1999/xlink" xlink:href="mycokeys-111-041-g005.jpg" position="float" orientation="portrait" xlink:type="simple" id="oo_1189378.jpg"><uri content-type="original_file" xlink:type="simple">https://binary.pensoft.net/fig/1189378</uri></graphic></fig></tp:treatment-sec><tp:treatment-sec sec-type="description" id="SECID0E2SCI"><title>Description.</title><p>Basidiomata annual, resupinate, adnate, coriaceous, without odour and taste when fresh, up to 9 cm long, 1.5 cm wide, 70–130 µm thick. Hymenial surfaces smooth, cracking, white to cream when fresh, cream to slightly buff upon drying. Becoming greyish brown in <abbrev xmlns:xlink="http://www.w3.org/1999/xlink" xlink:title="5% potassium hydroxide" id="ABBRID0EBTCI" xlink:type="simple">KOH</abbrev>. Sterile margins distinct, concolorous with hymenial surface, usually with yellowish to whitish rhizomorphas, and up to 5 mm.</p><p>Hyphal system monomitic, generative hyphae mostly with simple septa, occasionally with clamp connections in subiculum, <abbrev xmlns:xlink="http://www.w3.org/1999/xlink" xlink:title="Melzer’s reagent" id="ABBRID0EHTCI" xlink:type="simple">IKI</abbrev>–, <abbrev xmlns:xlink="http://www.w3.org/1999/xlink" xlink:title="Cotton Blue" id="ABBRID0ELTCI" xlink:type="simple">CB</abbrev>–; tissue unchanged in <abbrev xmlns:xlink="http://www.w3.org/1999/xlink" xlink:title="5% potassium hydroxide" id="ABBRID0EPTCI" xlink:type="simple">KOH</abbrev>.</p><p>Subicular hyphae hyaline, thin- to thick-walled, frequently simple septate, occasionally bearing clamp connections, branched at acute angles, subparallel to interwoven, 3–6 µm in diameter. Subhymenial hyphae hyaline, thin- to thick-walled, clampless, 2–3.5 µm in diameter, encrusted with crystal granules.</p><p>Cystidia and cystidioles absent. Subhymenium frequently with crystal granules. Basidia clavate, with four sterigmata and a basal simple septum, 17–25 × 4–7 µm; basidioles of similar shape to basidia, but smaller.</p><p>Basidiospores ellipsoid to oblong ellipsoid, hyaline, thin-walled, smooth, some with a medium guttule, <abbrev xmlns:xlink="http://www.w3.org/1999/xlink" xlink:title="Melzer’s reagent" id="ABBRID0EXTCI" xlink:type="simple">IKI</abbrev>–, <abbrev xmlns:xlink="http://www.w3.org/1999/xlink" xlink:title="Cotton Blue" id="ABBRID0E2TCI" xlink:type="simple">CB</abbrev>–, (4.7–)4.9–6.3(–6.4) × (2.2–)2.4–3(–3.1) µm, L = 5.49 μm, W = 2.66 μm, Q = 2.06 (n = 30/1).</p></tp:treatment-sec><tp:treatment-sec sec-type="Type of rot" id="SECID0E6TCI"><title>Type of rot.</title><p>White rot.</p></tp:treatment-sec></tp:taxon-treatment>
