# Supplementary material for: ﻿Four new species of Phanerochaete (Polyporales, Basidiomycota) from China
Source: MycoKeys. 2024 Dec 3;111:41–64. doi: 10.3897/mycokeys.111.133093 (PMC11632354; doi:10.3897/mycokeys.111.133093)
Supplement: XML Treatment for Phanerochaete citrinorhizomorpha [file mycokeys.111.133093-treatment3.xml]

<!DOCTYPE tp:taxon-treatment
  PUBLIC "-//TaxonX//DTD Taxonomic Treatment Publishing DTD v0 20100105//EN" "tax-treatment-NSO.dtd">
<tp:taxon-treatment xmlns:tp="http://www.plazi.org/taxpub"><tp:treatment-meta><kwd-group><label>Taxon classification</label><kwd>
                <named-content content-type="kingdom">Fungi</named-content>
              </kwd><kwd>
                <named-content content-type="order">Polyporales</named-content>
              </kwd><kwd>
                <named-content content-type="family">Phanerochaetaceae</named-content>
              </kwd></kwd-group><mixed-citation publication-type="journal"><person-group><name><surname>Luo</surname><given-names>Kai-Yue</given-names></name><name><surname>Zhang</surname><given-names>Xin</given-names></name><name><surname>Dai</surname><given-names>Yu-Cheng</given-names></name><name><surname>Yuan</surname><given-names>Yuan</given-names></name></person-group><article-title>﻿Four new species of <italic><tp:taxon-name><tp:taxon-name-part taxon-name-part-type="genus" reg="Phanerochaete">Phanerochaete</tp:taxon-name-part></tp:taxon-name></italic> (<tp:taxon-name><tp:taxon-name-part taxon-name-part-type="order">Polyporales</tp:taxon-name-part></tp:taxon-name>, <tp:taxon-name><tp:taxon-name-part taxon-name-part-type="phylum">Basidiomycota</tp:taxon-name-part></tp:taxon-name>) from China</article-title><source>MycoKeys</source><day>03</day><month>12</month><year>2024</year><volume>111</volume><fpage>41</fpage><lpage>64</lpage><pub-id pub-id-type="doi">10.3897/mycokeys.111.133093</pub-id></mixed-citation></tp:treatment-meta><tp:nomenclature><label>﻿</label><tp:taxon-name>
              <object-id xmlns:xlink="http://www.w3.org/1999/xlink" content-type="arpha" xlink:type="simple">85164717-2AD8-59C5-89FF-6915B5095550</object-id>
              <tp:taxon-name-part taxon-name-part-type="genus" reg="Phanerochaete">Phanerochaete</tp:taxon-name-part>
              <tp:taxon-name-part taxon-name-part-type="species" reg="citrinorhizomorpha">citrinorhizomorpha</tp:taxon-name-part>
              <object-id xmlns:xlink="http://www.w3.org/1999/xlink" content-type="mycobank" xlink:type="simple">854773</object-id>
            </tp:taxon-name><tp:taxon-authority>K.Y. Luo, Yuan Yuan, Y.C. Dai &amp; Xin Zhang</tp:taxon-authority><tp:taxon-status xmlns:xlink="http://www.w3.org/1999/xlink" xlink:type="simple">sp. nov.</tp:taxon-status><xref ref-type="fig" rid="F6">Figs 6</xref><xref ref-type="fig" rid="F7">, 7</xref></tp:nomenclature><tp:treatment-sec sec-type="Holotype" id="SECID0EWVCI"><title>Holotype.</title><p>China • Zhejiang Province, Jinhua, Wuyi County, Xinzhai, Daozhi Village; on dead bamboo; 14.X.2023; Y.C. Dai 26417 (BJFC043967).</p><fig id="F6" position="float" orientation="portrait"><object-id xmlns:xlink="http://www.w3.org/1999/xlink" content-type="doi" xlink:type="simple">10.3897/mycokeys.111.133093.figure6</object-id><object-id xmlns:xlink="http://www.w3.org/1999/xlink" content-type="arpha" xlink:type="simple">58AF6161-E637-549A-A308-C38850B9FE5E</object-id><label>Figure 6.</label><caption><p>Basidiomata of <italic><tp:taxon-name><tp:taxon-name-part taxon-name-part-type="genus" reg="Phanerochaete">Phanerochaete</tp:taxon-name-part><tp:taxon-name-part taxon-name-part-type="species" reg="citrinorhizomorpha">citrinorhizomorpha</tp:taxon-name-part></tp:taxon-name></italic> (Holotype, Dai 26417). Scale bar: 2 cm.</p></caption><graphic xmlns:xlink="http://www.w3.org/1999/xlink" xlink:href="mycokeys-111-041-g006.jpg" position="float" orientation="portrait" xlink:type="simple" id="oo_1189379.jpg"><uri content-type="original_file" xlink:type="simple">https://binary.pensoft.net/fig/1189379</uri></graphic></fig></tp:treatment-sec><tp:treatment-sec sec-type="etymology" id="SECID0ETWCI"><title>Etymology.</title><p><italic>Citrinorhizomorpha</italic> (Lat.) refers to the new species having yellowish rhizomorphs.</p><fig id="F7" position="float" orientation="portrait"><object-id xmlns:xlink="http://www.w3.org/1999/xlink" content-type="doi" xlink:type="simple">10.3897/mycokeys.111.133093.figure7</object-id><object-id xmlns:xlink="http://www.w3.org/1999/xlink" content-type="arpha" xlink:type="simple">D33AD4EC-775F-52F4-B738-5BF67E858D92</object-id><label>Figure 7.</label><caption><p>Microscopic structures of <italic><tp:taxon-name><tp:taxon-name-part taxon-name-part-type="genus" reg="Phanerochaete">Phanerochaete</tp:taxon-name-part><tp:taxon-name-part taxon-name-part-type="species" reg="citrinorhizomorpha">citrinorhizomorpha</tp:taxon-name-part></tp:taxon-name></italic> (Holotype, Dai 26417) <bold>a</bold> basidiospores <bold>b</bold> basidia and basidioles <bold>c</bold> cystidia <bold>d</bold> vertical section of the subiculum <bold>e</bold> vertical section of the hymenium and subhymenium.</p></caption><graphic xmlns:xlink="http://www.w3.org/1999/xlink" xlink:href="mycokeys-111-041-g007.jpg" position="float" orientation="portrait" xlink:type="simple" id="oo_1189380.jpg"><uri content-type="original_file" xlink:type="simple">https://binary.pensoft.net/fig/1189380</uri></graphic></fig></tp:treatment-sec><tp:treatment-sec sec-type="description" id="SECID0E4XCI"><title>Description.</title><p>Basidiomata annual, resupinate, adnate, soft coriaceous, without odor and taste when fresh, up to 7 cm long, 5 cm wide, 100–200 µm thick. Hymenial surfaces flesh-pink when juvenile, salmon to peach with age. Becoming purple in <abbrev xmlns:xlink="http://www.w3.org/1999/xlink" xlink:title="5% potassium hydroxide" id="ABBRID0EDYCI" xlink:type="simple">KOH</abbrev>. Sterile margins paler than hymenial surface, thinning out, usually with yellowish rhizomorphs, and up to 4 cm.</p><p>Hyphal system monomitic, generative hyphae simple septate, <abbrev xmlns:xlink="http://www.w3.org/1999/xlink" xlink:title="Melzer’s reagent" id="ABBRID0EJYCI" xlink:type="simple">IKI</abbrev>–, <abbrev xmlns:xlink="http://www.w3.org/1999/xlink" xlink:title="Cotton Blue" id="ABBRID0ENYCI" xlink:type="simple">CB</abbrev>–; tissue unchanged in <abbrev xmlns:xlink="http://www.w3.org/1999/xlink" xlink:title="5% potassium hydroxide" id="ABBRID0ERYCI" xlink:type="simple">KOH</abbrev>.</p><p>Subicular hyphae hyaline, thick-walled, up to 0.1 µm thick, simple septate, frequently branched at acute angles, interwoven, 2–6 µm in diameter. Subhymenial hyphae hyaline, thick-walled, 1.5–3 µm in diameter, encrusted with crystal granules.</p><p>Cystidia mostly subulate with an obtuse apex, hyaline, thick-walled, up to 0.1 µm thick, with a simple septum at the base, usually encrusted with crystal granules, projecting above hymenium, projecting up to 17 µm above the hymenial layer, 18–36 × 4–6 µm; cystidioles absent. Basidia clavate, with four sterigmata and a basal simple septum, 12–17 × 4–6 µm; basidioles of similar shape to basidia, but smaller.</p><p>Basidiospores ellipsoid, hyaline, thin-walled, smooth, usually with a medium guttule, <abbrev xmlns:xlink="http://www.w3.org/1999/xlink" xlink:title="Melzer’s reagent" id="ABBRID0EZYCI" xlink:type="simple">IKI</abbrev>–, <abbrev xmlns:xlink="http://www.w3.org/1999/xlink" xlink:title="Cotton Blue" id="ABBRID0E4YCI" xlink:type="simple">CB</abbrev>–, (3.3–)3.5–4.5(–4.9) × (1.8–)1.9–2.8(–3.2) µm, L = 3.94 μm, W = 2.37 μm, Q = 1.54–1.80 (n = 60/2).</p></tp:treatment-sec><tp:treatment-sec sec-type="Type of rot" id="SECID0EBZCI"><title>Type of rot.</title><p>White rot.</p></tp:treatment-sec><tp:treatment-sec sec-type="Additional specimen examined (paratype)" id="SECID0EGZCI"><title>Additional specimen examined (paratype).</title><p>China • Yunnan Province, Honghe, Jinping County, Fenshuiling Nature Reserve; on a fallen angiosperm branch; 18.VIII.2019; Y.C. Dai 20753 (BJFC032420).</p></tp:treatment-sec></tp:taxon-treatment>
