# Supplementary material for: ﻿Four new species of Phanerochaete (Polyporales, Basidiomycota) from China
Source: MycoKeys. 2024 Dec 3;111:41–64. doi: 10.3897/mycokeys.111.133093 (PMC11632354; doi:10.3897/mycokeys.111.133093)
Supplement: XML Treatment for Phanerochaete wuyiensis [file mycokeys.111.133093-treatment4.xml]

<!DOCTYPE tp:taxon-treatment
  PUBLIC "-//TaxonX//DTD Taxonomic Treatment Publishing DTD v0 20100105//EN" "tax-treatment-NSO.dtd">
<tp:taxon-treatment xmlns:tp="http://www.plazi.org/taxpub"><tp:treatment-meta><kwd-group><label>Taxon classification</label><kwd>
                <named-content content-type="kingdom">Fungi</named-content>
              </kwd><kwd>
                <named-content content-type="order">Polyporales</named-content>
              </kwd><kwd>
                <named-content content-type="family">Phanerochaetaceae</named-content>
              </kwd></kwd-group><mixed-citation publication-type="journal"><person-group><name><surname>Luo</surname><given-names>Kai-Yue</given-names></name><name><surname>Zhang</surname><given-names>Xin</given-names></name><name><surname>Dai</surname><given-names>Yu-Cheng</given-names></name><name><surname>Yuan</surname><given-names>Yuan</given-names></name></person-group><article-title>﻿Four new species of <italic><tp:taxon-name><tp:taxon-name-part taxon-name-part-type="genus" reg="Phanerochaete">Phanerochaete</tp:taxon-name-part></tp:taxon-name></italic> (<tp:taxon-name><tp:taxon-name-part taxon-name-part-type="order">Polyporales</tp:taxon-name-part></tp:taxon-name>, <tp:taxon-name><tp:taxon-name-part taxon-name-part-type="phylum">Basidiomycota</tp:taxon-name-part></tp:taxon-name>) from China</article-title><source>MycoKeys</source><day>03</day><month>12</month><year>2024</year><volume>111</volume><fpage>41</fpage><lpage>64</lpage><pub-id pub-id-type="doi">10.3897/mycokeys.111.133093</pub-id></mixed-citation></tp:treatment-meta><tp:nomenclature><label>﻿</label><tp:taxon-name>
              <object-id xmlns:xlink="http://www.w3.org/1999/xlink" content-type="arpha" xlink:type="simple">01418918-C9AB-5905-AADB-7C1CCC4B2850</object-id>
              <tp:taxon-name-part taxon-name-part-type="genus" reg="Phanerochaete">Phanerochaete</tp:taxon-name-part>
              <tp:taxon-name-part taxon-name-part-type="species" reg="wuyiensis">wuyiensis</tp:taxon-name-part>
              <object-id xmlns:xlink="http://www.w3.org/1999/xlink" content-type="mycobank" xlink:type="simple">854774</object-id>
            </tp:taxon-name><tp:taxon-authority>K.Y. Luo, Yuan Yuan, Y.C. Dai &amp; Xin Zhang</tp:taxon-authority><tp:taxon-status xmlns:xlink="http://www.w3.org/1999/xlink" xlink:type="simple">sp. nov.</tp:taxon-status><xref ref-type="fig" rid="F8">Figs 8</xref><xref ref-type="fig" rid="F9">, 9</xref></tp:nomenclature><tp:treatment-sec sec-type="Holotype" id="SECID0E41CI"><title>Holotype.</title><p>China • Zhejiang Province, Jinhua, Wuyi County, Shiehu Scenic Spot; on a fallen branch of <italic><tp:taxon-name><tp:taxon-name-part taxon-name-part-type="genus" reg="Pinus">Pinus</tp:taxon-name-part><tp:taxon-name-part taxon-name-part-type="species" reg="massoniana">massoniana</tp:taxon-name-part></tp:taxon-name></italic>; 11.VIII.2023; Y.C. Dai 25530 (BJFC043078).</p><fig id="F8" position="float" orientation="portrait"><object-id xmlns:xlink="http://www.w3.org/1999/xlink" content-type="doi" xlink:type="simple">10.3897/mycokeys.111.133093.figure8</object-id><object-id xmlns:xlink="http://www.w3.org/1999/xlink" content-type="arpha" xlink:type="simple">62268A01-93CD-5EA6-9D62-72EA128C94B8</object-id><label>Figure 8.</label><caption><p>A basidioma of <italic><tp:taxon-name><tp:taxon-name-part taxon-name-part-type="genus" reg="Phanerochaete">Phanerochaete</tp:taxon-name-part><tp:taxon-name-part taxon-name-part-type="species" reg="wuyiensis">wuyiensis</tp:taxon-name-part></tp:taxon-name></italic> (Holotype, Dai 25530). Scale bar: 2 cm.</p></caption><graphic xmlns:xlink="http://www.w3.org/1999/xlink" xlink:href="mycokeys-111-041-g008.jpg" position="float" orientation="portrait" xlink:type="simple" id="oo_1189381.jpg"><uri content-type="original_file" xlink:type="simple">https://binary.pensoft.net/fig/1189381</uri></graphic></fig></tp:treatment-sec><tp:treatment-sec sec-type="etymology" id="SECID0EG3CI"><title>Etymology.</title><p><italic>Wuyiensis</italic> (Lat.) refers to “Wuyi County, Zhejiang Province, East China,” where the holotype was found.</p><fig id="F9" position="float" orientation="portrait"><object-id xmlns:xlink="http://www.w3.org/1999/xlink" content-type="doi" xlink:type="simple">10.3897/mycokeys.111.133093.figure9</object-id><object-id xmlns:xlink="http://www.w3.org/1999/xlink" content-type="arpha" xlink:type="simple">D94BB0FC-4EAA-5992-9C54-83C6830CE54B</object-id><label>Figure 9.</label><caption><p>Microscopic structures of <italic><tp:taxon-name><tp:taxon-name-part taxon-name-part-type="genus" reg="Phanerochaete">Phanerochaete</tp:taxon-name-part><tp:taxon-name-part taxon-name-part-type="species" reg="wuyiensis">wuyiensis</tp:taxon-name-part></tp:taxon-name></italic> (Holotype, Dai 25530) <bold>a</bold> basidiospores <bold>b</bold> basidia and basidioles <bold>c</bold> cystidia <bold>d</bold> vertical section of the subiculum <bold>e</bold> vertical section of the hymenium and subhymenium.</p></caption><graphic xmlns:xlink="http://www.w3.org/1999/xlink" xlink:href="mycokeys-111-041-g009.jpg" position="float" orientation="portrait" xlink:type="simple" id="oo_1189382.jpg"><uri content-type="original_file" xlink:type="simple">https://binary.pensoft.net/fig/1189382</uri></graphic></fig></tp:treatment-sec><tp:treatment-sec sec-type="description" id="SECID0EV4CI"><title>Description.</title><p>Basidiomata annual, resupinate, adnate, detachable from substrate, membranaceous, without odour and taste when fresh, up to 8 cm long, 3 cm wide, 200–300 µm thick. Hymenial surfaces smooth or locally tuberculate, uncracked, whitish when fresh and upon drying. Becoming lemon-yellow in <abbrev xmlns:xlink="http://www.w3.org/1999/xlink" xlink:title="5% potassium hydroxide" id="ABBRID0E24CI" xlink:type="simple">KOH</abbrev>. Sterile margins distinct, concolorous with hymenial surface, with whitish rhizomorphs, and up to 1 cm.</p><p>Hyphal system monomitic, generative hyphae with simple septa and clamp connections, <abbrev xmlns:xlink="http://www.w3.org/1999/xlink" xlink:title="Melzer’s reagent" id="ABBRID0EB5CI" xlink:type="simple">IKI</abbrev>–, <abbrev xmlns:xlink="http://www.w3.org/1999/xlink" xlink:title="Cotton Blue" id="ABBRID0EF5CI" xlink:type="simple">CB</abbrev>–; tissue unchanged in <abbrev xmlns:xlink="http://www.w3.org/1999/xlink" xlink:title="5% potassium hydroxide" id="ABBRID0EJ5CI" xlink:type="simple">KOH</abbrev>.</p><p>Subicular generative hyphae hyaline, thick-walled with simple septa and clamp connections, usually constricted at simple septa, sometimes with three branches at a single septum, interwoven, 3–16 µm in diameter. Subhymenial hyphae hyaline, thick-walled clampless, branched present, 2–3.5 µm in diameter.</p><p>Cystidia clavate to fusiform, hyaline, thin-walled, with a simple septum at the base, some apically encrusted with crystal granules, projecting above hymenium, 22–44 × 6–10 µm; cystidioles absent. Basidia clavate, with four sterigmata and a basal simple septum, 13–25 × 4–7 µm; basidioles of similar shape to basidia, but smaller.</p><p>Basidiospores ellipsoid, hyaline, thin-walled, smooth, with one or two medium guttules, <abbrev xmlns:xlink="http://www.w3.org/1999/xlink" xlink:title="Melzer’s reagent" id="ABBRID0ER5CI" xlink:type="simple">IKI</abbrev>–, <abbrev xmlns:xlink="http://www.w3.org/1999/xlink" xlink:title="Cotton Blue" id="ABBRID0EV5CI" xlink:type="simple">CB</abbrev>–, (3.3–)3.6–4.6(–5.4) × (1.8–)2.1–3.2(–3.4) µm, L = 4.07 μm, W = 2.48 μm, Q = 1.61–1.68 (n = 90/3).</p></tp:treatment-sec><tp:treatment-sec sec-type="Type of rot" id="SECID0EZ5CI"><title>Type of rot.</title><p>White rot.</p></tp:treatment-sec><tp:treatment-sec sec-type="material" id="SECID0E55CI"><title>Additional specimens examined (paratype).</title><p>China • Zhejiang Province, Wuyi County, Shiehu Scenic Spot; on a fallen branch of <italic><tp:taxon-name><tp:taxon-name-part taxon-name-part-type="genus" reg="Pinus">Pinus</tp:taxon-name-part><tp:taxon-name-part taxon-name-part-type="species" reg="massoniana">massoniana</tp:taxon-name-part></tp:taxon-name></italic>; 12.X.2023; Y.C. Dai 26246 (BJFC043796) • <italic>ibid.</italic> on rotten wood of <italic><tp:taxon-name><tp:taxon-name-part taxon-name-part-type="genus" reg="Pinus">Pinus</tp:taxon-name-part><tp:taxon-name-part taxon-name-part-type="species" reg="massoniana">massoniana</tp:taxon-name-part></tp:taxon-name></italic>; 12.X.2023; Y.C. Dai 26250 (BJFC043800).</p></tp:treatment-sec></tp:taxon-treatment>
